# Supplementary material for: Lignin-Derived Activated Carbon as Electrode Material for High-Performance Supercapacitor
Source: Molecules. 2024 Dec 29;30(1):89. doi: 10.3390/molecules30010089 (PMC11722339; doi:10.3390/molecules30010089)
Supplement: Supplementary file 1 [file molecules-30-00089-s001.zip]

Archive with 1 entries (1 files):
- molecules-3368983-supplementary.pdf
